# Supplementary material for: Screening of Big Pharma’s Library against Various in-house Biological Targets
Source: Molecules. 2022 Jul 13;27(14):4484. doi: 10.3390/molecules27144484 (PMC9320114; doi:10.3390/molecules27144484)
Supplement: Supplementary file 1 [file molecules-27-04484-s001.zip]

Archive with 1 entries (1 files):
- molecules-1754325-SI.pdf
